# Supplementary material for: Migrasome-Related Genes as Potential Prognosis and Immunotherapy Response Predictors for Colorectal Cancer
Source: Biomedicines. 2025 Mar 26;13(4):799. doi: 10.3390/biomedicines13040799 (PMC12024535; doi:10.3390/biomedicines13040799)
Supplement: Supplementary file 1 [file biomedicines-13-00799-s001.zip]

Archive with 1 entries (1 files):
- biomedicines-3472083-supplementary.pdf
